# Supplementary material for: Malignant Lacrimal Sac Tumours—Review of the Literature and Report of Own Experience
Source: Medicina (Kaunas). 2025 Mar 18;61(3):533. doi: 10.3390/medicina61030533 (PMC11943806; doi:10.3390/medicina61030533)
Supplement: Supplementary file 1 [file medicina-61-00533-s001.zip]

Archive with 1 entries (1 files):
- medicina-3483164-supplementary.pdf
